# Supplementary material for: KCNH2 p.Gly262AlafsTer98: A New Threatening Variant Associated with Long QT Syndrome in a Spanish Cohort
Source: Life (Basel). 2022 Apr 8;12(4):556. doi: 10.3390/life12040556 (PMC9024605; doi:10.3390/life12040556)
Supplement: Supplementary file 1 [file life-12-00556-s001.zip]

Archive with 1 entries (1 files):
- life-1619808-supplementary.pdf
